# Supplementary material for: Context‐dependent resistance of freshwater invertebrate communities to drying
Source: Ecol Evol. 2017 Mar 31;7(9):3201–11. doi: 10.1002/ece3.2870 (PMC5415507; doi:10.1002/ece3.2870)
Supplement: Supplementary file 1 [file ECE3-7-3201-s001.xlsx]

## Sheet: Appendix Taxa Traits
Order	Family	Genera	Volt	Devl	Sync	Life	Exit	Desi	Disp	Flgt	Drft	Crwl	Swim	Atch	Armr	Shpe	Resp	Size	Rheo	Ther	Habi	Trop
Acari	Hydrachnidia		NA	NA	NA	NA	NA	NA	NA	NA	NA	NA	NA	NA	NA	2	1	1	NA	NA	4	4
Coleoptera	Dytiscidae	Celina	1	2	1	3	2	1	2	2	1	3	3	1	3	1	3	2	2	2	5	4
Coleoptera	Dytiscidae	Eretes	1	2	1	3	2	1	2	2	1	3	3	1	3	1	3	2	2	2	5	4
Coleoptera	Dytiscidae	Hydrocanthus	1	2	1	3	2	1	2	2	1	3	3	1	3	1	3	2	2	2	5	4
Coleoptera	Dytiscidae	Laccophilus	1	2	1	3	2	1	2	2	1	3	3	1	3	1	3	2	2	2	5	4
Coleoptera	Dytiscidae	Lancetes	1	2	1	3	2	1	2	2	1	3	3	1	3	1	3	2	2	2	5	4
Coleoptera	Dytiscidae	Liodessus	1	2	1	3	2	1	2	2	1	3	3	1	3	1	3	2	2	2	5	4
Coleoptera	Dytiscidae	Rhantus	1	2	1	3	2	1	2	2	1	3	3	1	3	1	3	2	2	2	5	4
Coleoptera	Elmidae	Austrelmis	1	3	1	3	1	2	1	1	2	2	1	1	2	2	1	1	2	2	4	1
Coleoptera	Elmidae	Austrolimnius Sp A	1	3	1	3	1	2	1	1	2	2	1	1	2	2	1	1	2	2	4	1
Coleoptera	Elmidae	Austrolimnius Sp B	1	3	1	3	1	2	1	1	2	2	1	1	2	2	1	1	2	2	4	1
Coleoptera	Elmidae	Cylloepus	1	3	1	3	1	2	1	1	2	2	1	1	2	2	1	1	2	2	4	1
Coleoptera	Elmidae	Gyrelmis	1	3	1	3	1	2	1	1	2	2	1	1	2	2	1	1	2	2	4	1
Coleoptera	Elmidae	Heterelmis Sp A	1	3	1	3	1	2	1	1	2	2	1	1	2	2	1	1	2	2	4	1
Coleoptera	Elmidae	Heterelmis Sp B	1	3	1	3	1	2	1	1	2	2	1	1	2	2	1	1	2	2	4	1
Coleoptera	Elmidae	Hexacylloepus	1	3	1	3	1	2	1	1	2	2	1	1	2	2	1	1	2	2	4	1
Coleoptera	Elmidae	Luchoelmis	1	3	1	3	1	2	1	1	2	2	1	1	2	2	1	1	2	2	4	1
Coleoptera	Elmidae	Macrelmis	1	3	1	3	1	2	1	1	2	2	1	1	2	2	1	1	2	2	4	1
Coleoptera	Elmidae	Neoelmis	1	3	1	3	1	2	1	1	2	2	1	1	2	2	1	1	2	2	4	1
Coleoptera	Elmidae	Neoelmis	1	3	1	3	1	2	1	1	2	2	1	1	2	2	1	1	2	2	4	1
Coleoptera	Elmidae	Stegoelmis	1	3	1	3	1	2	1	1	2	2	1	1	2	2	1	1	2	2	4	1
Coleoptera	Elmidae	Xenelmis Sp A	1	3	1	3	1	2	1	1	2	2	1	1	2	2	1	1	2	2	4	1
Coleoptera	Elmidae	Xenelmis Sp B	1	3	1	3	1	2	1	1	2	2	1	1	2	2	1	1	2	2	4	1
Coleoptera	Psephenidae	Psephenus	1	2	2	2	1	1	1	1	1	1	1	2	2	1	2	2	3	2	4	3
Coleoptera	Psephenidae		1	2	2	2	1	1	1	1	1	1	1	2	3	1	2	2	3	2	4	3
Coleoptera	Chrysomelidae	Hydrothassa	1	3	1	3	1	1	1	1	1	1	1	1	3	2	3	1	3	2	3	3
Coleoptera	Ptylodactilidae	Anchytarsus	NA	NA	NA	NA	NA	NA	NA	NA	NA	NA	NA	NA	NA	2	2	2	NA	NA	1	3
Coleoptera	Staphylinidae	Stenus	NA	NA	NA	NA	NA	NA	NA	NA	NA	NA	NA	NA	NA	2	1	1	NA	NA	4	3
Coleoptera	Staphylinidae	Thinobius	NA	NA	NA	NA	NA	NA	NA	NA	NA	NA	NA	NA	NA	2	1	1	NA	NA	4	3
Diptera	Athericidae	Atherix	2	2	2	1	1	1	1	1	1	2	1	1	2	2	1	2	2	2	3	4
Diptera	Ceratopogonidae	Atrichopogon	2	1	1	1	1	1	1	1	1	1	1	1	2	2	1	1	2	2	3	4
Diptera	Ceratopogonidae	Bezia	2	1	1	1	1	1	1	1	1	1	1	1	2	2	1	1	2	2	3	4
Diptera	Ceratopogonidae	Culicoides	2	1	1	1	1	1	1	1	1	1	1	1	2	2	1	1	2	2	3	4
Diptera	Ceratopogonidae	Dasyhelea	2	1	1	1	1	1	1	1	1	1	1	1	2	2	1	1	2	2	3	4
Diptera	Ceratopogonidae	Palpomyia	2	1	1	1	1	1	1	1	1	1	1	1	2	2	1	1	2	2	3	4
Diptera	Ceratopogonidae	Probezzia	2	1	1	1	1	1	1	1	1	1	1	1	2	2	1	1	2	2	3	4
Diptera	Chironomidae		NA	NA	NA	NA	NA	NA	NA	NA	NA	NA	NA	NA	NA	NA	NA	NA	NA	NA	NA	NA
Order	Family	Genera	Volt	Devl	Sync	Life	Exit	Desi	Disp	Flgt	Drft	Crwl	Swim	Atch	Armr	Shpe	Resp	Size	Rheo	Ther	Habi	Trop
Diptera	Empididae	Atherix	2	2	2	1	1	1	1	1	1	2	1	1	2	2	1	2	2	2	3	4
Diptera	Empididae	Chelifera	2	2	2	1	2	1	1	1	1	2	1	1	1	2	1	2	2	2	3	4
Diptera	Empididae	Hemerodromia	2	2	2	1	2	1	1	1	1	2	1	1	1	2	1	2	2	2	3	4
Diptera	Empididae	Oreogeton	2	2	2	1	2	1	1	1	1	2	1	1	1	2	1	2	2	2	3	4
Diptera	Empididae	Genus A	2	2	2	1	2	1	1	1	1	2	1	1	1	2	1	2	2	2	3	4
Diptera	Psychodidae	Maruina	2	1	2	1	1	1	1	1	1	1	1	2	2	1	1	1	3	1	4	3
Diptera	Simuliidae	Simulium	3	1	2	1	1	1	1	2	2	2	1	2	1	2	1	1	3	2	4	2
Diptera	Stratiomyidae	Caloparyphus	NA	NA	NA	NA	NA	NA	NA	NA	NA	NA	NA	NA	NA	2	3	3	NA	NA	1	3
Diptera	Stratiomyidae	Myxosargus	NA	NA	NA	NA	NA	NA	NA	NA	NA	NA	NA	NA	NA	2	3	3	NA	NA	1	3
Diptera	Stratiomyidae	Nemotelus Sp A	NA	NA	NA	NA	NA	NA	NA	NA	NA	NA	NA	NA	NA	2	3	3	NA	NA	1	3
Diptera	Stratiomyidae	Nemotelus Sp B	NA	NA	NA	NA	NA	NA	NA	NA	NA	NA	NA	NA	NA	2	3	3	NA	NA	1	3
Diptera	Tipulidae	Dicranota	2	2	1	2	1	2	1	1	1	2	1	1	1	2	2	2	2	2	3	5
Diptera	Tipulidae	Hexatoma	2	2	1	2	1	2	1	1	1	2	1	1	1	2	2	2	2	2	3	5
Diptera	Tipulidae	Limnophila	2	2	1	2	1	2	1	1	1	2	1	1	1	2	2	2	2	2	3	5
Diptera	Tipulidae	Limonia	2	2	1	2	1	2	1	1	1	2	1	1	1	2	2	2	2	2	3	5
Diptera	Tipulidae	Ormosia	2	2	1	2	1	2	1	1	1	2	1	1	1	2	2	2	2	2	3	5
Diptera	Tipulidae	Triogma	2	2	1	2	1	2	1	1	1	2	1	1	1	2	2	2	2	2	3	5
Diptera	Ephydridae	Discocerina	NA	NA	NA	NA	NA	NA	NA	NA	NA	NA	NA	NA	NA	2	1	1	NA	NA	4	3
Diptera	Ephydridae	Ephydra	NA	NA	NA	NA	NA	NA	NA	NA	NA	NA	NA	NA	NA	2	1	1	NA	NA	4	3
Diptera	Ephydridae	Lemnaphila	NA	NA	NA	NA	NA	NA	NA	NA	NA	NA	NA	NA	NA	2	1	1	NA	NA	4	3
Diptera	Ephydridae	Parydra	NA	NA	NA	NA	NA	NA	NA	NA	NA	NA	NA	NA	NA	2	1	1	NA	NA	4	3
Diptera	Ephydridae	Scatella	NA	NA	NA	NA	NA	NA	NA	NA	NA	NA	NA	NA	NA	2	1	1	NA	NA	4	3
Diptera	Ephydridae	Genus A	NA	NA	NA	NA	NA	NA	NA	NA	NA	NA	NA	NA	NA	2	1	1	NA	NA	4	3
Ephemeroptera	Baetidae	Americabaetis	3	1	1	1	1	1	1	1	1	2	3	1	1	1	2	1	2	2	5	1
Ephemeroptera	Baetidae	Andesiops	3	1	1	1	1	1	1	1	1	2	3	1	1	1	2	1	2	2	5	1
Ephemeroptera	Baetidae	Aturbina	3	1	1	1	1	1	1	1	1	2	3	1	1	1	2	1	2	2	5	1
Ephemeroptera	Baetidae	Baetodes	3	1	1	1	1	1	1	1	1	2	3	1	1	1	2	1	2	2	5	1
Ephemeroptera	Baetidae	Camelobaetidius	3	1	1	1	1	1	1	1	3	2	3	1	1	1	2	1	1	2	5	1
Ephemeroptera	Baetidae	Cloeodes	3	1	1	1	1	1	1	1	1	2	3	1	1	1	2	1	2	2	5	1
Ephemeroptera	Baetidae	Paracloeodes	3	1	1	1	1	1	1	1	1	2	3	1	1	1	2	1	2	2	5	1
Ephemeroptera	Baetidae	Prebaetodes	3	1	1	1	1	1	1	1	1	2	3	1	1	1	2	1	2	2	5	1
Ephemeroptera	Baetidae	Varipes	3	1	1	1	1	1	1	1	1	2	3	1	1	1	2	1	2	2	5	1
Ephemeroptera	Baetidae	Zelusia	3	1	1	1	1	1	1	1	1	2	3	1	1	1	2	1	2	2	5	1
Ephemeroptera	Baetidae	Genus A	3	1	1	1	1	1	1	1	1	2	3	1	1	1	2	1	2	2	5	1
Ephemeroptera	Caenidae	Caenis	3	2	2	1	1	1	1	1	1	2	2	1	1	2	2	1	1	3	3	1
Ephemeroptera	Leptohyphidae	Leptohyphes	2	1	1	1	1	1	1	1	2	2	2	1	1	2	2	1	1	3	4	1
Ephemeroptera	Leptohyphidae	Genus A	2	1	1	1	1	1	1	1	2	2	2	1	1	2	2	1	1	3	4	1
Order	Family	Genera	Volt	Devl	Sync	Life	Exit	Desi	Disp	Flgt	Drft	Crwl	Swim	Atch	Armr	Shpe	Resp	Size	Rheo	Ther	Habi	Trop
Ephemeroptera	Leptophlebiidae	Farrodes	2	1	1	1	1	1	1	1	2	2	2	1	1	1	2	1	2	3	4	1
Ephemeroptera	Leptophlebiidae	Hagenulopsis	2	1	1	1	1	1	1	1	2	2	2	1	1	1	2	1	2	3	4	1
Ephemeroptera	Leptophlebiidae	Massartellopsis	2	1	1	1	1	1	1	1	2	2	2	1	1	1	2	1	2	3	4	1
Ephemeroptera	Leptophlebiidae	Meridialaris	2	1	1	1	1	1	1	1	2	2	2	1	1	1	2	1	2	3	4	1
Ephemeroptera	Leptophlebiidae	Thraulodes	2	1	1	1	1	1	1	1	2	2	2	1	1	1	2	2	2	3	4	1
Ephemeroptera	Leptophlebiidae	Genus A	2	1	1	1	1	1	1	1	2	2	2	1	1	1	2	1	2	3	4	1
Hemiptera	Corixidae	Ectemnostega	3	1	2	3	2	2	2	2	1	3	3	1	3	1	3	1	1	2	5	3
Hemiptera	Corixidae	Tenagobia	3	1	2	3	2	2	2	2	1	3	3	1	3	1	3	1	1	2	5	3
Hemiptera	Naucoridae	Ambrysus	NA	NA	NA	NA	NA	NA	NA	NA	NA	NA	NA	NA	NA	1	3	2	NA	NA	4	4
Hemiptera	Naucoridae	Limnocorus	NA	NA	NA	NA	NA	NA	NA	NA	NA	NA	NA	NA	NA	1	3	2	NA	NA	4	4
Hemiptera	Naucoridae	Pelocoris	NA	NA	NA	NA	NA	NA	NA	NA	NA	NA	NA	NA	NA	1	3	2	NA	NA	4	4
Hemiptera	Veliidae	Rhagovelia	3	1	2	3	2	2	1	1	1	3	3	1	1	2	3	1	2	2	6	4
Odonata	Aeshnidae	Aeshna	1	2	2	3	1	1	2	2	1	3	3	1	2	2	2	3	2	2	2	4
Odonata	Coenagrionidae	Argia	2	2	2	2	1	1	1	1	1	3	2	1	1	1	1	2	2	2	4	4
Odonata	Coenagrionidae	Ischnura	2	2	2	2	1	1	1	1	1	3	2	1	1	1	1	2	1	2	2	4
Odonata	Libellulidae	Perithemes	1	2	2	3	1	1	2	2	1	3	1	1	2	2	2	3	2	2	3	4
Oligochaeta			NA	NA	NA	NA	NA	NA	NA	NA	NA	NA	NA	NA	NA	NA	NA	NA	NA	NA	NA	NA
Plecoptera	Perlidae	Anacroneuria	1	2	1	2	1	1	2	2	1	3	2	1	2	1	2	3	3	1	4	4
Trichoptera	Calamoceratidae	Phylloicos	2	2	2	2	1	1	1	1	1	1	1	2	3	2	2	2	2	1	3	5
Trichoptera	Glossosomatidae	Mortoniella	2	2	2	2	1	1	1	1	1	2	1	1	3	2	1	1	3	1	4	3
Trichoptera	Helicopsychidae	Genus A	2	2	2	2	1	2	2	1	1	2	1	2	3	2	2	1	3	2	4	3
Trichoptera	Hydrobiosidae	Cailloma	NA	NA	NA	NA	NA	NA	NA	NA	NA	NA	NA	NA	NA	2	1	2	NA	NA	4	4
Trichoptera	Hydrobiosidae	Schajoovskoya	NA	NA	NA	NA	NA	NA	NA	NA	NA	NA	NA	NA	NA	2	1	2	NA	NA	4	4
Trichoptera	Hydropsychidae	Leptonema	2	2	2	2	1	1	2	2	2	2	1	2	1	2	2	2	3	1	4	2
Trichoptera	Hydropsychidae	Smicridea	2	2	2	2	1	1	2	2	2	2	1	2	1	2	2	2	3	1	4	2
Trichoptera	Hydroptilidae	Byrsopteryx	2	2	2	1	1	1	2	1	1	1	1	2	2	1	1	1	2	2	4	3
Trichoptera	Hydroptilidae	Celanotrichia	2	2	2	1	1	1	2	1	1	1	1	2	2	1	1	1	2	2	4	3
Trichoptera	Hydroptilidae	Cerasmatrichia	2	2	2	1	1	1	2	1	1	1	1	2	2	1	1	1	2	2	4	3
Trichoptera	Hydroptilidae	Hydroptila	2	2	2	1	1	1	2	1	2	1	1	2	2	1	2	1	2	2	4	3
Trichoptera	Hydroptilidae	Mayatrichia	2	2	2	1	1	1	2	1	1	1	1	2	2	1	1	1	2	2	4	3
Trichoptera	Hydroptilidae	Metrichia	2	2	2	1	1	1	2	1	1	1	1	2	2	1	1	1	2	2	4	3
Trichoptera	Hydroptilidae	Oxyethira	2	2	2	1	1	1	2	1	1	1	1	2	2	1	1	1	2	2	2	3
Trichoptera	Leptoceridae	Nectopsyche	2	2	2	2	1	1	2	1	1	1	2	2	2	2	2	2	2	2	2	3
Trichoptera	Limnephilidae	Antarctoecia	2	2	2	2	1	1	1	1	1	2	1	2	3	2	2	3	2	1	3	5
Trichoptera	Philopotamidae	Chimarra	2	2	2	2	1	1	1	1	1	1	1	2	1	2	1	1	3	2	4	2
Trichoptera	Odontoceridae	Marilia	2	2	2	2	1	1	1	1	1	1	1	2	3	2	2	2	2	2	3	3
